# Supplementary material for: COVID-19 Vaccine Hesitancy in a City with Free Choice and Sufficient Doses
Source: Vaccines (Basel). 2021 Oct 28;9(11):1250. doi: 10.3390/vaccines9111250 (PMC8618889; doi:10.3390/vaccines9111250)
Supplement: Supplementary file 1 [file vaccines-09-01250-s001.zip]

Archive with 1 entries (1 files):
- vaccines-1387430-supplementary.pdf
